# Supplementary material for: Predicting the Potential Distribution of Cheirotonus jansoni (Coleoptera: Scarabaeidae) Under Climate Change
Source: Insects. 2024 Dec 20;15(12):1012. doi: 10.3390/insects15121012 (PMC11677015; doi:10.3390/insects15121012)
Supplement: Supplementary file 1 [file insects-15-01012-s001.zip]

Archive with 1 entries (1 files):
- insects-3303530-supplementary.pdf
